# Supplementary material for: FTD-tau S320F mutation stabilizes local structure and allosterically promotes amyloid motif-dependent aggregation
Source: Nat Commun. 2023 Mar 23;14:1625. doi: 10.1038/s41467-023-37274-6 (PMC10036635; doi:10.1038/s41467-023-37274-6)
Supplement: Supplementary file 4 — Source data [file 41467_2023_37274_MOESM4_ESM.zip]

Archive with 12 entries (11 files):
- source_data/
- __MACOSX/._source_data
- source_data/.DS_Store
- __MACOSX/source_data/._.DS_Store
- source_data/Source_data_1.xlsx
- __MACOSX/source_data/._Source_data_1.xlsx
- source_data/Source_data_3.xlsx
- __MACOSX/source_data/._Source_data_3.xlsx
- source_data/Source_data_2.xlsx
- __MACOSX/source_data/._Source_data_2.xlsx
- source_data/Source_data_4.xlsx
- __MACOSX/source_data/._Source_data_4.xlsx
