# Supplementary material for: FTD-tau S320F mutation stabilizes local structure and allosterically promotes amyloid motif-dependent aggregation
Source: Nat Commun. 2023 Mar 23;14:1625. doi: 10.1038/s41467-023-37274-6 (PMC10036635; doi:10.1038/s41467-023-37274-6)
Supplement: Supplementary file 4 — Source data [file 41467_2023_37274_MOESM4_ESM.zip › source_data/Source_data_2.xlsx]

## Sheet: fig1e
Avg mCherry Intensity	S320F			WT			P301S
4777.67	2.35	1.3	1.38
12486.3	5.13	3.24	3.56
20634.3	16.3	7.83	10.4
28958.7	40.3	14.4	17.8
36675	56.2	29.3	37.3
3927				0.13	0.26	0.19
12487.7				0	0	0
20812.7				0	0	0
28961.3				0	1.3	0
37080.3				0	0	0
4925.33							0	0	0.077
12600							0	0	0
20689.3							0	0	0
28830.3							0	1.11	0.45
36685							0	0	0

## Sheet: Supplementary_Fig1e
WT 0h	S320F 0h	WT 2h	S320F 2h	WT 4h	S320F 4h	Lipofectamin (-)	Tau seeds (+)
0.026	0.28	0.28	3.37	0.21	22.2	0.071	25.9
0.18	0.41	0.19	2.21	0.25	18.7	0.12	28.4
0.043	0.21	0.16	1.65	0.098	16.4	0.036	23.4

## Sheet: supplementary_fig1f
Avg mCherry Intensity	S320F			WT			P301S
4697	0.93	0.69	1.12
12574	2.3	2.04	2.53
20669	5.47	3.96	4.83
28829	7.04	10.4	11.4
36582.7	13.6	18	37.5
4808.67				0.14	0.082	0.13
12662.3				0.13	0.061	0.2
20865.3				0.17	0	0.18
28813.7				0.44	0	0
36422.7				2.86	1.05	0
4776							0	0.11	0.17
12653.7							0.062	0.19	0.12
20688.7							0.17	0.55	0.33
29011							0	0	1.38
36699.7							0	0	0

## Sheet: fig4d
Avg mCherry Intensity	S320F			S320F/I328S			WT
11728	0.14	0.18	0.18
28129	0.6	0.68	1
46002.3	3.07	1.53	2.35
63862.7	5	5.96	6.81
11426.3				0	0.061	0
27903.3				0.057	0	0.11
45561				0.35	1.51	0.54
63721.7				2.92	3.33	1.96
9728.67							0	0.051	0.078
27707							0	0	0
45639.7							0	0	0
63878.7							0	0	0

## Sheet: supplementary_fig5h
Avg mCherry Intensity	S320F			S320F/I328S			WT
10971.3	0.098	0.063	0.18
27584	0.53	0.59	0.54
45494.7	1.82	3.38	1.55
63827	2.97	10	4.82
11046.7				0.02	0	0.079
27719.7				0.066	0.072	0.4
45696.7				1.12	0.56	0.26
62756.3				0.89	1	1.22
8806.67							0.11	0.023	0.087
27072.3							0	0	0
45188							0	0	1.18
64658.3							0	0	0

## Sheet: fig5h
Avg mCherry Intensity	S320F tauRD			S320I tauRD			S320I/I328V tauRD			WT tauRD			P301S tauRD
5408.33	3.04	2.86	2.83
10142.3	5.47	5.11	5.55
14990.3	13.4	10.6	11.3
19654.3	26.6	22.9	22.5
4827.33				14.4	21.5	15.9
10112				33.9	36.3	44.6
15176.3				46.9	50.8	55.3
19812.7				64.6	80.3	72.5
5020							16.6	20.9	23.6
10056.3							25	34.6	35
15101.7							38.7	48.5	46.4
19910							63.2	71.2	73.3
4877.33										0	0.00253	0
9667										0	0	0
14617										0	0	0
19351.7										0	0	0
4759.33													0.00406	0	0.014
9763.67													0	0.011	0.058
14703.3													0.06	0	0
19486.3													0	0	0

## Sheet: supplementary_fig6i
Avg mCherry Intensity	S320F tauRD			S320V tauRD			WT tauRD			P301S tauRD
5408.33	3.04	2.86	2.83
10142.3	5.47	5.11	5.55
14990.3	13.4	10.6	11.3
19654.3	26.6	22.9	22.5
5042.67				21.7	27.2	18.5
10013.7				34.4	37.1	34.8
15146				36.7	46.1	47.4
19805.3				71.7	62.2	72.2
4877.33							0	0.00253	0
9667							0	0	0
14617							0	0	0
19351.7							0	0	0
4759.33										0.00406	0	0.014
9763.67										0	0.011	0.058
14703.3										0.06	0	0
19486.3										0	0	0
