# Supplementary material for: FTD-tau S320F mutation stabilizes local structure and allosterically promotes amyloid motif-dependent aggregation
Source: Nat Commun. 2023 Mar 23;14:1625. doi: 10.1038/s41467-023-37274-6 (PMC10036635; doi:10.1038/s41467-023-37274-6)
Supplement: Supplementary file 4 — Source data [file 41467_2023_37274_MOESM4_ESM.zip › source_data/Source_data_4.xlsx]

## Sheet: Fig4f_4j
	Normalized frequency
XL/LL pairs	WT					S320F					S320F/I328S
259 274	1.5528	0.740741	1.28866	0.259067	0.738916	1.5674	2.80702	1.67224	2.42215	0.70922	0.254453	0.540541	0.761421	0.564972	0.722892
259 280	0.621118	0.493827	0.515464	0.518135	0.492611	0.626959	0.701754	0.668896	0.692042	0.70922	0.508906	0.540541	0.507614	0.564972	0.481928
259 281	1.24224	0.740741	1.80412	0.777202	0.738916	0	0	1.67224	0	1.41844	0	0	0.507614	1.41243	0.722892
259 290	0.621118	0.987654	0.773196	0.777202	0.492611	0.626959	1.05263	0.334448	0.346021	0.35461	1.01781	1.08108	0.507614	0.282486	0.722892
259 321	0.931677	0.493827	0.773196	0.777202	0.492611	0	0.701754	0.668896	0	0.35461	0.508906	0	0.253807	0.564972	0.481928
259 343	0.310559	0.246914	0.257732	0.259067	0	0.31348	0.350877	0.334448	0.692042	0.70922	0.508906	0.27027	0.253807	0	0
259 347	0.621118	0.740741	0.257732	0.259067	0.246305	0	0.701754	0.334448	0.692042	0.70922	0.508906	0.540541	0.507614	0.564972	0.722892
259 369	0.621118	0.493827	0.257732	0.777202	0.492611	0	0	0	0	0	0	0	0.761421	0.564972	0.722892
267 280	1.86335	0.740741	1.28866	1.03627	0.492611	1.25392	0.701754	0.668896	1.03806	3.19149	0.254453	0.810811	0.761421	1.12994	1.20482
267 281	1.5528	2.96296	1.28866	1.03627	1.72414	3.1348	3.15789	3.67893	5.19031	3.19149	3.56234	3.24324	2.28426	3.67232	2.16867
267 290	0.931677	0.246914	0.515464	0.777202	0.738916	0.31348	0.701754	0.668896	0.346021	1.41844	0.763359	0	0.761421	0.847458	0.240964
267 294	0.621118	0.740741	0.773196	0.777202	0.738916	0.940439	0.701754	0.668896	0.692042	1.06383	0.508906	0.27027	0	0.564972	0.481928
267 343	0.931677	0	0	0.518135	0	0.626959	0.701754	1.00334	0.692042	1.06383	0.508906	0.27027	0.507614	0.564972	0
267 369	0.310559	0.246914	0.257732	0.259067	0.246305	0.626959	0	0.668896	0.346021	0	0	0	0	0	0
267 370	0.621118	0.493827	0.515464	0.518135	0.246305	0.626959	0.701754	1.00334	0.692042	0.70922	0.508906	0.540541	0.761421	0.564972	0.722892
274 281	3.41615	0	0.515464	1.29534	0.492611	0.31348	0.701754	0.334448	1.03806	0.35461	0.254453	0.540541	0.507614	0.564972	0.240964
274 290	0.310559	0.246914	0.257732	0.259067	0.246305	0.626959	1.05263	1.00334	1.03806	1.06383	1.27226	0.540541	1.52284	0.564972	0.481928
280 280	0	0	0	0	0	0.626959	0.350877	0.334448	0.692042	0.35461	0.508906	0.540541	0.507614	0	0
280 281	5.2795	4.69136	4.89691	4.66321	4.6798	5.64263	0	6.35452	6.57439	6.73759	4.58015	4.86486	4.56853	3.9548	4.57831
280 290	1.86335	0.740741	1.03093	0.777202	0.492611	0.31348	0.701754	1.33779	2.07612	1.41844	0.254453	0.810811	1.01523	1.12994	1.44578
280 294	0.310559	0	0	0.259067	0.246305	0.626959	0.350877	0.334448	0.346021	0.35461	0	0.540541	0.507614	0.564972	0.481928
280 298	0.931677	0.740741	0.773196	0.259067	0.738916	0.626959	0.701754	1.00334	1.03806	1.06383	0.763359	0.810811	0.761421	0.847458	0.963855
280 311	0.621118	0.493827	0.257732	0.518135	0.492611	0.626959	0.701754	0.668896	0.692042	0.70922	0.254453	0.540541	0.253807	0.564972	0.240964
280 331	0.931677	0.493827	0.773196	0.777202	0.246305	0	1.05263	1.33779	0	0	0.254453	0.27027	0.253807	0.564972	0
280 343	0.621118	0.493827	0.515464	0.518135	0.492611	0.31348	0.701754	0.334448	0.692042	0.35461	0.508906	0.540541	0.507614	0.564972	0.481928
280 347	0.621118	0.493827	0.515464	0.518135	0.492611	0.626959	0.701754	0.668896	0.692042	0.35461	0.508906	0.540541	0.507614	0.564972	0.481928
280 369	0	0	0	0.518135	0.492611	0	0	0	0.692042	0.70922	0.254453	0.27027	0.507614	0.564972	0.481928
280 370	0.310559	0.493827	0.515464	0.518135	0.246305	0.626959	0.701754	0.668896	0.346021	0	0.508906	0	0.253807	0.564972	0.240964
281 294	0.931677	1.7284	1.54639	1.5544	1.47783	0.626959	1.40351	1.00334	0.692042	0	2.03562	2.7027	2.28426	0.847458	1.44578
281 298	1.86335	1.23457	0.773196	1.03627	1.47783	0.940439	2.45614	1.33779	1.38408	2.48227	2.03562	1.08108	0.761421	1.41243	1.20482
281 311	1.24224	0.493827	0.515464	0.518135	0.738916	0	0	0.668896	0	0.35461	0	0	0	0.564972	0
281 347	0.931677	0.740741	0.515464	0.259067	0.246305	0.31348	0.701754	0.668896	0.692042	0.70922	0.254453	0.540541	0.507614	0.564972	0.240964
281 353	0.931677	0.987654	0.515464	0.259067	0.492611	0	0.701754	0	1.03806	0.35461	0.254453	0.540541	0.507614	0.564972	0.481928
281 369	0	0	0	0	0	0.626959	0	1.33779	0.692042	0.70922	0.508906	1.08108	1.01523	0.282486	0.481928
290 294	3.10559	1.7284	1.80412	1.5544	1.47783	1.25392	2.10526	2.00669	2.07612	2.12766	1.78117	1.08108	1.52284	2.82486	1.92771
290 298	0.621118	1.48148	0.257732	0.518135	0.985222	0.626959	1.05263	2.00669	0.692042	0.70922	0	1.08108	1.26904	1.69492	1.20482
294 298	0.621118	0.987654	1.54639	0.518135	1.47783	1.5674	0.701754	1.00334	1.03806	0.70922	1.52672	0.810811	0.761421	0.564972	1.44578
294 343	0.310559	0.246914	0.257732	0.259067	0.246305	0.31348	0.350877	0	0.346021	0.35461	0	0.27027	0	0.282486	0.240964
311 317	15.2174	30.1235	29.1237	31.3472	36.9458	39.4984	38.5965	32.4415	25.9516	35.461	33.0789	31.3514	27.4112	22.8814	29.3976
317 321	1.86335	0.987654	0.515464	1.29534	0.985222	0	0	0	0	0	0	0	0	0	0
321 331	11.1801	12.5926	12.3711	13.7306	10.5911	2.82132	2.10526	3.34448	2.07612	3.19149	3.56234	2.97297	2.79188	5.64972	3.61446
321 343	1.5528	1.48148	1.28866	1.29534	1.23153	0.626959	1.05263	0	0.346021	0.35461	0.508906	0.27027	0.761421	0	0.240964
331 343	2.48447	2.46914	3.09278	2.84974	2.46305	1.88088	1.75439	2.34114	0.692042	1.77305	4.3257	4.32432	3.04569	6.49718	6.0241
331 347	0	0	0	0.259067	0.246305	0	0.350877	0.334448	0	0	0.254453	0.810811	0.253807	0.282486	0.240964
340 343	0.931677	0.987654	0.515464	0.518135	0.985222	1.25392	1.75439	0.668896	0.692042	1.06383	0	0	0.253807	0.564972	0.481928
340 347	0.621118	0.740741	0.515464	0.259067	0.246305	0.31348	0.350877	0.334448	0.692042	0.70922	0	0	0.253807	0.282486	0
343 353	7.45342	4.44444	5.15464	5.44041	4.92611	4.07524	3.50877	3.01003	4.49827	4.25532	6.61578	5.13514	6.59898	5.08475	5.06024
343 369	1.86335	1.7284	1.03093	1.03627	0.985222	1.88088	1.40351	2.00669	1.03806	1.41844	1.52672	1.35135	1.52284	2.54237	0.963855
343 370	1.24224	0.740741	1.03093	1.03627	1.47783	0.940439	0.701754	0.334448	1.03806	1.77305	0.763359	1.35135	0.507614	0.564972	0.722892
347 353	3.10559	2.22222	2.31959	2.07254	2.21675	2.50784	2.80702	4.68227	4.49827	1.77305	2.03562	4.05405	3.80711	5.36723	2.89157
347 369	1.86335	1.7284	1.28866	1.03627	0.985222	0.940439	2.10526	2.00669	0.346021	1.77305	1.78117	1.35135	2.28426	1.69492	1.68675
347 370	0.310559	1.48148	0.515464	0.777202	0.738916	0.626959	0.701754	0.334448	0.692042	0.70922	0.763359	1.35135	0.507614	0.847458	0.722892
353 369	2.79503	4.19753	4.63918	4.14508	3.69458	5.64263	3.50877	3.67893	6.22837	0	3.56234	2.97297	5.83756	4.23729	3.37349
353 370	2.17391	2.71605	1.54639	1.81347	1.47783	2.19436	1.75439	1.00334	4.49827	3.19149	4.3257	2.7027	2.28426	4.80226	3.37349
369 370	5.59006	2.22222	6.70103	4.14508	3.69458	6.58307	6.66667	4.68227	7.61246	4.96454	8.90585	3.51351	7.86802	5.64972	7.46988
369 375	0.621118	0.246914	0	0.259067	0.246305	0.31348	0.701754	0.334448	0.692042	0	0.254453	8.37838	4.56853	0.564972	5.54217
FDR	0.0192308	0.0204082	0.0204082	0.0185185	0.0192308	0.0217391	0.0208333	0.02	0.0204082	0.0212766	0.0217391	0.0217391	0.0196078	0.0196078	0.0208333
